# Supplementary material for: Calcium starvation leads to strain-specific gene regulation of lipid and carotenoid production in Mucor circinelloides
Source: G3 (Bethesda). 2025 Sep 6;15(11):jkaf207. doi: 10.1093/g3journal/jkaf207 (PMC12611239; doi:10.1093/g3journal/jkaf207)
Supplement: jkaf207_Supplementary_Data [file jkaf207_supplementary_data.zip]

Archive with 2 entries (2 files):
- Supplementary_Figures_G3-2025-406071.docx
- Supplementary_File_1_G3-2025-406071.xlsx
