# Supplementary material for: Calcium starvation leads to strain-specific gene regulation of lipid and carotenoid production in Mucor circinelloides
Source: G3 (Bethesda). 2025 Sep 6;15(11):jkaf207. doi: 10.1093/g3journal/jkaf207 (PMC12611239; doi:10.1093/g3journal/jkaf207)
Supplement: jkaf207_Supplementary_Data [file jkaf207_supplementary_data.zip › Supplementary_File_1_G3-2025-406071.xlsx]

## Sheet: S_1
Supplementary Table 1: Lipid to dry weight ratio
treat	R1	R2	R3	R4	Average	Sd	Strain		Ca	P
MC1_Ca1_P4	31.1108433	NA	35.29098718	33.62348037	33.34177028	2.104262612	MC1	VI04473	Ca1	P4
MC1_Ca1_P1	42.33187551	34.55480161	43.41188661	NA	40.09952124	4.832136466	MC1	VI04473	Ca1	P1
MC1_Ca1_P0.5	39.70405785	32.99362855	28.97218622	NA	33.88995754	5.421791345	MC1	VI04473	Ca1	P0.5
MC1_Ca0_P4	31.30470121	23.92852448	39.85174321	NA	31.69498963	7.968780805	MC1	VI04473	Ca0	P4
MC1_Ca0_P1	39.37778928	32.02699661	NA	NA	35.70239295	5.197795338	MC1	VI04473	Ca0	P1
MC1_Ca0_P0.5	58.87358344	48.43420069	47.03272794	NA	51.44683736	6.469810624	MC1	VI04473	Ca0	P0.5
MC2_Ca1_P4	35.11253611	NA	29.61746973	NA	32.36500292	3.885598697	MC2	FRR5020	Ca1	P4
MC2_Ca1_P1	47.18966821	48.93728737	46.73419032	46.73539907	47.39913624	1.04761409	MC2	FRR5020	Ca1	P1
MC2_Ca1_P0.5	39.46361405	NA	38.19672259	44.72130775	40.79388146	3.459734301	MC2	FRR5020	Ca1	P0.5
MC2_Ca0_P4	35.96613773	26.6171096	33.14804674	37.00785967	33.18478844	4.672170548	MC2	FRR5020	Ca0	P4
MC2_Ca0_P1	48.98819154	49.46579382	48.8486956	45.95835096	48.31525798	1.593333893	MC2	FRR5020	Ca0	P1
MC2_Ca0_P0.5	42.82688461	42.78594569	42.62629437	45.62406571	43.46579759	1.441445492	MC2	FRR5020	Ca0	P0.5

## Sheet: S_2
Supplementary Table 2: polyphosphate to protein ratio
FTIR	polyphosphate_protein_ratio	replicate	Ca	P	Strain_abbreviation	Strain
MC1_Ca1_P4	1.476158034	R3	Ca1	P4	MC1	VI04473
MC1_Ca1_P4	1.40986796	R4	Ca1	P4	MC1	VI04473
MC1_Ca1_P4	1.384821117	R1	Ca1	P4	MC1	VI04473
MC1_Ca0_P4	1.301648897	R3	Ca0	P4	MC1	VI04473
MC1_Ca0_P4	1.244636754	R4	Ca0	P4	MC1	VI04473
MC1_Ca0_P4	1.227206971	R2	Ca0	P4	MC1	VI04473
MC1_Ca0_P4	1.172573953	R1	Ca0	P4	MC1	VI04473
MC1_Ca0_P1	0.932987025	R4	Ca0	P1	MC1	VI04473
MC1_Ca1_P1	0.906512268	R2	Ca1	P1	MC1	VI04473
MC1_Ca1_P1	0.891722553	R1	Ca1	P1	MC1	VI04473
MC1_Ca1_P1	0.882517106	R3	Ca1	P1	MC1	VI04473
MC1_Ca0_P0.5	0.866732467	R4	Ca0	P0.5	MC1	VI04473
MC1_Ca1_P0.5	0.864474035	R2	Ca1	P0.5	MC1	VI04473
MC1_Ca0_P0.5	0.853670422	R2	Ca0	P0.5	MC1	VI04473
MC1_Ca0_P0.5	0.853165064	R3	Ca0	P0.5	MC1	VI04473
MC1_Ca1_P0.5	0.85225817	R4	Ca1	P0.5	MC1	VI04473
MC1_Ca0_P0.5	0.85076668	R1	Ca0	P0.5	MC1	VI04473
MC1_Ca0_P1	0.832333064	R1	Ca0	P1	MC1	VI04473
MC1_Ca1_P0.5	0.831653069	R1	Ca1	P0.5	MC1	VI04473
MC1_Ca0_P1	0.830568851	R2	Ca0	P1	MC1	VI04473
MC1_Ca1_P0.5	0.790711633	R3	Ca1	P0.5	MC1	VI04473
MC2_Ca1_P4	1.681332562	R1	Ca1	P4	MC2	FRR5020
MC2_Ca0_P4	1.53003336	R2	Ca0	P4	MC2	FRR5020
MC2_Ca0_P4	1.498544806	R1	Ca0	P4	MC2	FRR5020
MC2_Ca1_P1	1.280613185	R2	Ca1	P1	MC2	FRR5020
MC2_Ca0_P4	1.256339669	R4	Ca0	P4	MC2	FRR5020
MC2_Ca0_P4	1.248711206	R3	Ca0	P4	MC2	FRR5020
MC2_Ca1_P1	1.147478277	R1	Ca1	P1	MC2	FRR5020
MC2_Ca1_P1	1.104820255	R4	Ca1	P1	MC2	FRR5020
MC2_Ca1_P1	1.005025237	R3	Ca1	P1	MC2	FRR5020
MC2_Ca0_P0.5	1.002021933	R4	Ca0	P0.5	MC2	FRR5020
MC2_Ca1_P4	1.00154031	R3	Ca1	P4	MC2	FRR5020
MC2_Ca0_P1	0.992236076	R1	Ca0	P1	MC2	FRR5020
MC2_Ca0_P1	0.986156592	R2	Ca0	P1	MC2	FRR5020
MC2_Ca0_P1	0.950185113	R3	Ca0	P1	MC2	FRR5020
MC2_Ca0_P1	0.934474489	R4	Ca0	P1	MC2	FRR5020
MC2_Ca1_P0.5	0.896441785	R4	Ca1	P0.5	MC2	FRR5020
MC2_Ca1_P0.5	0.843242988	R1	Ca1	P0.5	MC2	FRR5020
MC2_Ca1_P0.5	0.825472294	R3	Ca1	P0.5	MC2	FRR5020
MC2_Ca0_P0.5	0.779107785	R1	Ca0	P0.5	MC2	FRR5020
MC2_Ca0_P0.5	0.727334232	R2	Ca0	P0.5	MC2	FRR5020
MC2_Ca0_P0.5	0.712783411	R3	Ca0	P0.5	MC2	FRR5020

## Sheet: S_3
Supplementary Table 3: Carotenoid content in strain FRR5020
treat	Average	Sd	Strain_abbreviation	Strain	Ca	P
MC2_Ca0_P0.5	0.499699369	0.083655719	MC2	FRR5020	Ca0	P0.5
MC2_Ca0_P1	0.386159033	0.021894083	MC2	FRR5020	Ca0	P1
MC2_Ca0_P4	0.396112447	0.024993159	MC2	FRR5020	Ca0	P4
MC2_Ca1_P0.5	0.352459597	0.029263883	MC2	FRR5020	Ca1	P0.5
MC2_Ca1_P1	0.358239915	0.007044873	MC2	FRR5020	Ca1	P1
MC2_Ca1_P4	0.356253848	0.024681527	MC2	FRR5020	Ca1	P4

## Sheet: S_4
Supplementary Table 4:List of fungi genomes used in phylogenetic analyses
Genus	species	Strain	Assembly version	Genome data link:
absidia	repens	NA	GCA2105175	http://ftp.ensemblgenomes.org/pub/fungi/release-54/fasta/fungi_mucoromycota1_collection/absidia_repens_gca_002105175/pep/Absidia_repens_gca_002105175.Absrep1.pep.all.fa.gz
absidia	glauca	NA	GCA900079185	http://ftp.ensemblgenomes.org/pub/fungi/release-54/fasta/fungi_mucoromycota1_collection/absidia_glauca_gca_900079185/pep/Absidia_glauca_gca_900079185.AG_v1.pep.all.fa.gz
mucor	circinelloides	1006phl	GCA401635	http://ftp.ensemblgenomes.org/pub/fungi/release-54/fasta/fungi_mucoromycota1_collection/mucor_circinelloides_1006phl_gca_000401635/pep/Mucor_circinelloides_1006phl_gca_000401635.Muco_sp_1006Ph_V1.pep.all.fa.gz
bifiguratus	adelaidae	NA	GCA2261195	http://ftp.ensemblgenomes.org/pub/fungi/release-54/fasta/fungi_mucoromycota1_collection/bifiguratus_adelaidae_gca_002261195/pep/Bifiguratus_adelaidae_gca_002261195.ASM226119v1.pep.all.fa.gz
choanephora	cucurbitarum	NA	GCA1683725	http://ftp.ensemblgenomes.org/pub/fungi/release-54/fasta/fungi_mucoromycota1_collection/choanephora_cucurbitarum_gca_001683725/pep/Choanephora_cucurbitarum_gca_001683725.ASM168372v1.pep.all.fa.gz
endogone	sp	f59071		http://ftp.ensemblgenomes.org/pub/fungi/release-54/fasta/fungi_mucoromycota1_collection/endogone_sp_flas_f59071_gca_003990785/pep/Endogone_sp_flas_f59071_gca_003990785.Endsp1.pep.all.fa.gz
gigaspora	margarita	NA	GCA9809945	http://ftp.ensemblgenomes.org/pub/fungi/release-54/fasta/fungi_mucoromycota1_collection/gigaspora_margarita_gca_009809945/pep/Gigaspora_margarita_gca_009809945.UNITO_GmarBEG34_1.0.pep.all.fa.gz
gigaspora	rosea	NA	GCA3550325	http://ftp.ensemblgenomes.org/pub/fungi/release-54/fasta/fungi_mucoromycota1_collection/gigaspora_rosea_gca_003550325/pep/Gigaspora_rosea_gca_003550325.ASM355032v1.pep.all.fa.gz
glomus	cerebriforme	NA	GCA3550305	http://ftp.ensemblgenomes.org/pub/fungi/release-54/fasta/fungi_mucoromycota1_collection/glomus_cerebriforme_gca_003550305/pep/Glomus_cerebriforme_gca_003550305.ASM355030v1.pep.all.fa.gz
hesseltinella	vesiculosa	NA	GCA2104935	http://ftp.ensemblgenomes.org/pub/fungi/release-54/fasta/fungi_mucoromycota1_collection/hesseltinella_vesiculosa_gca_002104935/pep/Hesseltinella_vesiculosa_gca_002104935.Hesve2.pep.all.fa.gz
jimgerdemannia	flammicorona	NA	GCA3990765	http://ftp.ensemblgenomes.org/pub/fungi/release-54/fasta/fungi_mucoromycota1_collection/jimgerdemannia_flammicorona_gca_003990765/pep/Jimgerdemannia_flammicorona_gca_003990765.Jimfl_AD_1.pep.all.fa.gz
lichtheimia	corymbifera	NA	GCA723665	http://ftp.ensemblgenomes.org/pub/fungi/release-54/fasta/fungi_mucoromycota1_collection/lichtheimia_corymbifera_jmrc_fsu_9682_gca_000723665/pep/Lichtheimia_corymbifera_jmrc_fsu_9682_gca_000723665.454Minimus.pep.all.fa.gz
lichtheimia	ramosa	NA	GCA945115	http://ftp.ensemblgenomes.org/pub/fungi/release-54/fasta/fungi_mucoromycota1_collection/lichtheimia_ramosa_gca_000945115/pep/Lichtheimia_ramosa_gca_000945115.Lramosa_hybrid_454_Illumina.pep.all.fa.gz
lobosporangium	transversale	NA	GCA2105155	http://ftp.ensemblgenomes.org/pub/fungi/release-54/fasta/fungi_mucoromycota1_collection/lobosporangium_transversale_gca_002105155/pep/Lobosporangium_transversale_gca_002105155.Lobtra1.pep.all.fa.gz
mortierella	elongata	NA	GCA1651415	http://ftp.ensemblgenomes.org/pub/fungi/release-54/fasta/fungi_mucoromycota1_collection/mortierella_elongata_ag_77_gca_001651415/pep/Mortierella_elongata_ag_77_gca_001651415.Mortierella_elongata_AG-77_v2.0.pep.all.fa.gz
mortierella	verticillata	NA	GCA739165	http://ftp.ensemblgenomes.org/pub/fungi/release-54/fasta/fungi_mucoromycota1_collection/mortierella_verticillata_nrrl_6337_gca_000739165/pep/Mortierella_verticillata_nrrl_6337_gca_000739165.Mort_vert_NRRL_6337_V1.pep.all.fa.gz
mucor	ambiguus	gca	GCA950595	http://ftp.ensemblgenomes.org/pub/fungi/release-54/fasta/fungi_mucoromycota1_collection/mucor_ambiguus_gca_000950595/pep/Mucor_ambiguus_gca_000950595.ASM95059v1.pep.all.fa.gz
mucor	lusitanicus	CBS277	GCA1638945	http://ftp.ensemblgenomes.org/pub/fungi/release-54/fasta/fungi_mucoromycota1_collection/mucor_lusitanicus_cbs_277_49_gca_001638945/pep/Mucor_lusitanicus_cbs_277_49_gca_001638945.Mucci2.pep.all.fa.gz
parasitella	parasitica	NA	GCA938895	http://ftp.ensemblgenomes.org/pub/fungi/release-54/fasta/fungi_mucoromycota1_collection/parasitella_parasitica_gca_000938895/pep/Parasitella_parasitica_gca_000938895.PP.v1.pep.all.fa.gz
rhizophagus	irregularis	NA	GCA1593205	http://ftp.ensemblgenomes.org/pub/fungi/release-54/fasta/fungi_mucoromycota1_collection/rhizophagus_irregularis_gca_001593205/pep/Rhizophagus_irregularis_gca_001593205.ASM159320v1.pep.all.fa.gz #several assembly versions for this
rhizopus	azygosporus	NA	GCA3325435	http://ftp.ensemblgenomes.org/pub/fungi/release-54/fasta/fungi_mucoromycota1_collection/rhizopus_azygosporus_gca_003325435/pep/Rhizopus_azygosporus_gca_003325435.Razy_CA.pep.all.fa.gz
rhizopus	delemar	NA	GCA149305	http://ftp.ensemblgenomes.org/pub/fungi/release-54/fasta/fungi_mucoromycota1_collection/rhizopus_delemar_ra_99_880_gca_000149305/pep/Rhizopus_delemar_ra_99_880_gca_000149305.RO3.pep.all.fa.gz
rhizopus	microsporus	NA	GCA2083745	http://ftp.ensemblgenomes.org/pub/fungi/release-54/fasta/fungi_mucoromycota1_collection/rhizopus_microsporus_var_microsporus_gca_002083745/pep/Rhizopus_microsporus_var_microsporus_gca_002083745.Rhimi_ATCC52814_1.pep.all.fa.gz #several assembly versions for this
rhizopus	stolonifer	NA	GCA3325415	http://ftp.ensemblgenomes.org/pub/fungi/release-54/fasta/fungi_mucoromycota1_collection/rhizopus_stolonifer_gca_003325415/pep/Rhizopus_stolonifer_gca_003325415.Rstol_CA.pep.all.fa.gz
syncephalastrum	racemosum	NA	GCA2105135	http://ftp.ensemblgenomes.org/pub/fungi/release-54/fasta/fungi_mucoromycota1_collection/syncephalastrum_racemosum_gca_002105135/pep/Syncephalastrum_racemosum_gca_002105135.Synrac1.pep.all.fa.gz
conidiobolus	coronatus	NA	GCA001566745	http://ftp.ensemblgenomes.org/pub/fungi/release-54/fasta/fungi_entomophthoromycota1_collection/conidiobolus_coronatus_nrrl_28638_gca_001566745/pep/Conidiobolus_coronatus_nrrl_28638_gca_001566745.Conidiobolus_coronatus_NRRL28638.pep.all.fa.gz
aspergillus	nidulans	NA	ASM1142v1	http://ftp.ensemblgenomes.org/pub/fungi/release-54/fasta/aspergillus_nidulans/pep/Aspergillus_nidulans.ASM1142v1.pep.all.fa.gz
saccharomyces	cerevisia	NA	R64	https://ftp.ensembl.org/pub/release-109/fasta/saccharomyces_cerevisiae/pep/Saccharomyces_cerevisiae.R64-1-1.pep.all.fa.gz -O SacCere.pep.fa.gz
																versions	for	this
																versions	for	this
																versions	for	this

## Sheet: S_5
Supplementary Table 5: Overview of ortholog relationships between VI04473 and FRR5020 based on Orthofinder results.
Ortholog relationship	Number of genes
1:1	10430
1 FRR5020 : many VI04473	133
many FRR5020 : many VI04473	53
1 VI04473 : many FRR5020	248

## Sheet: S_6
Supplementary Table 6: Expression of candidate genes
Pathway	Candidate_ gene	MucCirc1_orthologs	MucCirc2_orthologs	Long_name	DEG MucCirc1	DEG MucCirc2	direction
Calcium related	crz1	GZMUCI1EN_011155	GZMUCI2EN_011239	Crz1p ("crazy") transcription factor	NO	NO	NA
Calcium related	crz1	GZMUCI1EN_001430	GZMUCI2EN_000508	Crz1p ("crazy") transcription factor	NO	NO	NA
Calcium related	crz1	GZMUCI1EN_008646	GZMUCI2EN_007820	Crz1p ("crazy") transcription factor	NO	NO	NA
Calcium related	crz1	GZMUCI1EN_000479	GZMUCI2EN_000683	Crz1p ("crazy") transcription factor	YES	NO	UP
Calcium related	crz1	GZMUCI1EN_005867	GZMUCI2EN_006295	Crz1p ("crazy") transcription factor	NO	YES	UP
Calcium related	crz1	GZMUCI1EN_007059	GZMUCI2EN_006609	Crz1p ("crazy") transcription factor	NO	NO	NA
Calcium related	crz1	GZMUCI1EN_011553	GZMUCI2EN_011702	Crz1p ("crazy") transcription factor	NO	YES	UP
Calcium related	cmk1_1	GZMUCI1EN_001249	GZMUCI2EN_000344	Calcium/calmodulin-dependent protein kinase type I	NO	NO	NA
Calcium related	cmk1_2	GZMUCI1EN_005644	GZMUCI2EN_006090	Calcium/calmodulin-dependent protein kinase type I	YES	YES	UP
Calcium related	cmk2_1	GZMUCI1EN_005601	GZMUCI2EN_006044	Calmodulin-dependent protein kinase cmk2	NO	YES	UP
Calcium related	cmk2_2	GZMUCI1EN_011519	GZMUCI2EN_011736	Calmodulin-dependent protein kinase cmk3	NO	NO	NA
Calcium related	PMC1_1	GZMUCI1EN_001456	GZMUCI2EN_000741		NO	YES	DOWN
Calcium related	PMC1_2	GZMUCI1EN_002924	GZMUCI2EN_003928		NO	NO	NA
Calcium related	PMC1_3	GZMUCI1EN_004757	GZMUCI2EN_005069		YES	NO	DOWN
Calcium related	PMC1_4	GZMUCI1EN_007972	GZMUCI2EN_008421		NO	NO	NA
Calcium related	CCH1	GZMUCI1EN_009916	GZMUCI2EN_009604	Calcium Channel Homolog, YGR217W	NO	YES	DOWN
Calcium related	CCH1_3 misannotated?	GZMUCI1EN_008148	GZMUCI2EN_008165	calcium transporter	YES	YES	Down MUCIRC1, up MUCCIRC2
Calcium related	CCH1_1 misannotated?	GZMUCI1EN_008683	GZMUCI2EN_007783	calcium transporter	YES	NO	UP
Calcium related	CCH1_2 misannotated?	GZMUCI1EN_008684	GZMUCI2EN_007782	calcium transporter	YES	YES	Down MUCIRC1, up MUCCIRC2
Calcium related	CCH1_4 misannotated?	GZMUCI1EN_008682	GZMUCI2EN_007784	calcium transporter	NO	YES	DOWN
Calcium related	mid1p	GZMUCI1EN_000344	GZMUCI2EN_001355		NO	NO	NA
Calcium related	pmr1	GZMUCI1EN_010895	GZMUCI2EN_005671		YES	YES	DOWN
Calcium related	ncs1	GZMUCI1EN_010929	GZMUCI2EN_005708		YES	YES	UP
Calcium related	cnb1	GZMUCI1EN_000399	GZMUCI2EN_000597	calcineurin subunit B	YES	NO	DOWN
Calcium related	casr ortholog?	GZMUCI1EN_002264	GZMUCI2EN_003465	G-protein coupled receptors family 3 profile	YES	NO	DOWN
Calcium related	casr ortholog?	GZMUCI1EN_001761	GZMUCI2EN_001787	G-protein coupled receptors family 3 profile	YES	NO	DOWN
Calcium related	casr ortholog?	GZMUCI1EN_002557	GZMUCI2EN_004151	G-protein coupled receptors family 3 profile	NO	NO	NA
Calcium related	casr ortholog?	GZMUCI1EN_010171	GZMUCI2EN_004151	G-protein coupled receptors family 3 profile	NO	NO	NA
Calcium related	ACU9_1	GZMUCI1EN_000949	GZMUCI2EN_000946	Malate synthase, glyoxysomal	YES	YES	DOWN
Calcium related	ACU9_2	GZMUCI1EN_010071	GZMUCI2EN_009463	Malate synthase, glyoxysomal	YES	YES	UP MuCi1, DOWN Muci2
Calcium related	TPK2	GZMUCI1EN_003345	GZMUCI2EN_002292	Takashi's Protein Kinase	YES	NO	UP
Calcium related	TPK2	GZMUCI1EN_010656	GZMUCI2EN_010473	Takashi's Protein Kinase	YES	NO	UP
Calcium related	TPK2	GZMUCI1EN_003369	GZMUCI2EN_002317	Takashi's Protein Kinase	NO	YES	UP
Calcium related	TPK2	GZMUCI1EN_002325	GZMUCI2EN_003508	Takashi's Protein Kinase	NO	YES	UP
Calcium related	BCY1	GZMUCI2EN_001391	GZMUCI1EN_000210	Bypass of CYclic-AMP requirement	NO	NO	NA
Calcium related	BCY1	GZMUCI2EN_008616	GZMUCI1EN_007805	Bypass of CYclic-AMP requirement	NO	NO	NA
Calcium related	BCY1	GZMUCI2EN_010940	GZMUCI1EN_003996	Bypass of CYclic-AMP requirement	YES	YES	UP MUCI1, DOWN MUCI2
Calcium related	BCY1	GZMUCI2EN_005904	GZMUCI1EN_011088	Bypass of CYclic-AMP requirement	NO	YES	UP
Calcium related	STE4 / GPB	GZMUCI1EN_001090	GZMUCI2EN_000825	STErile	YES	NO	UP
Calcium related	STE4 / GPB	GZMUCI1EN_007782	GZMUCI2EN_008592	STErile	NO	YES	UP
Calcium related	STE4 / GPB	GZMUCI1EN_004060	GZMUCI2EN_010808	STErile	YES	NO	DOWN
Calcium related	ByCA	GZMUCI1EN_000849	GZMUCI2EN_001044		YES	NO	UP
Calcium related	Cna_C	GZMUCI1EN_002122	GZMUCI2EN_001520	calcineurin alpha unit	NO	NO	NA
Calcium related	Cna_A	GZMUCI1EN_009204	GZMUCI2EN_002147	calcineurin alpha unit	NO	NO	NA
Calcium related	Cna_B	GZMUCI1EN_003758	GZMUCI2EN_011169	calcineurin alpha unit	NO	YES	UP
FAS I or II	ACC1	GZMUCI1EN_010612	GZMUCI2EN_010383	Acetyl-CoA carboxylase, biotin containing enzyme; catalyzes carboxylation of cytosolic acetyl-CoA to form malonyl-CoA and regulates histone acetylation by regulating the availability of acetyl-CoA; rate-limiting step for de novo biosynthesis of long-chain fatty acids; translational regulation in response to nutrients and cell cycle stage depends on its upstream ORF; ACC1 has a paralog, HFA1, that…	YES	YES	DOWN
FAS I or II	ACC1	GZMUCI1EN_009565	GZMUCI2EN_003037	Acetyl-CoA carboxylase, biotin containing enzyme; catalyzes carboxylation of cytosolic acetyl-CoA to form malonyl-CoA and regulates histone acetylation by regulating the availability of acetyl-CoA; rate-limiting step for de novo biosynthesis of long-chain fatty acids; translational regulation in response to nutrients and cell cycle stage depends on its upstream ORF; ACC1 has a paralog, HFA1, that…	NO	YEs	DOWN
FAS I or II	Acs1_1	GZMUCI1EN_002025	GZMUCI2EN_001559	Acetyl-coA synthetase isoform; along with Acs2p, acetyl-CoA synthetase isoform is the nuclear source of acetyl-coA for histone acetylation; expressed during growth on nonfermentable carbon sources and under aerobic conditions; metabolites mediate the formation of filament assemblies in meiotic cells, storing Acs1p in an inactive state and promoting efficient return to growth after starvation	YES	NO	UP
FAS I or II	Acs1_2	GZMUCI1EN_002465	GZMUCI2EN_003664	Acetyl-coA synthetase isoform; along with Acs2p, acetyl-CoA synthetase isoform is the nuclear source of acetyl-coA for histone acetylation; expressed during growth on nonfermentable carbon sources and under aerobic conditions; metabolites mediate the formation of filament assemblies in meiotic cells, storing Acs1p in an inactive state and promoting efficient return to growth after starvation	YES	YES	DOWN
FAS I or II	Acs1_3	GZMUCI1EN_005159	GZMUCI2EN_004690	Acetyl-coA synthetase isoform; along with Acs2p, acetyl-CoA synthetase isoform is the nuclear source of acetyl-coA for histone acetylation; expressed during growth on nonfermentable carbon sources and under aerobic conditions; metabolites mediate the formation of filament assemblies in meiotic cells, storing Acs1p in an inactive state and promoting efficient return to growth after starvation	YES	NO	UP
FAS I or II	Acs1_4	GZMUCI1EN_007537	GZMUCI2EN_008723	Acetyl-coA synthetase isoform; along with Acs2p, acetyl-CoA synthetase isoform is the nuclear source of acetyl-coA for histone acetylation; expressed during growth on nonfermentable carbon sources and under aerobic conditions; metabolites mediate the formation of filament assemblies in meiotic cells, storing Acs1p in an inactive state and promoting efficient return to growth after starvation	NA	YES	DOWN
FAS I or II	ACP2_3	GZMUCI1EN_010564	GZMUCI2EN_010405	mitochondrial acyl carrier protein	NO	YES	DOWN
FAS I or II	FAS2_1	GZMUCI1EN_007710	GZMUCI2EN_008964	Alpha subunit of fatty acid synthetase; complex catalyzes the synthesis of long-chain saturated fatty acids; contains the acyl-carrier protein domain and beta-ketoacyl reductase, beta-ketoacyl synthase and self-pantetheinylation activities 2 3 4	YES	YES	DOWN
FAS I or II	FAS2_2	GZMUCI1EN_008787	GZMUCI2EN_007512	Alpha subunit of fatty acid synthetase; complex catalyzes the synthesis of long-chain saturated fatty acids; contains the acyl-carrier protein domain and beta-ketoacyl reductase, beta-ketoacyl synthase and self-pantetheinylation activities 2 3 5	YES	NO	UP
Mevalonate	carRA =CARRP	GZMUCI1EN_010548	GZMUCI2EN_010284	lycopene cyclase / phytoene synthase	NO	NO	NA
Mevalonate	CarB	GZMUCI1EN_010547	GZMUCI2EN_010283	phytoene dehydrogenase, product=acetyl-coenzyme-A carboxylase	NO	NO	NA
Mevalonate	HMGR1	GZMUCI1EN_001210	GZMUCI2EN_000284	HMG-CoA reductase	NO	YES	DOWN
Mevalonate	HMGR2	GZMUCI1EN_001910	GZMUCI2EN_001627	HMG-CoA reductase	NO	YES	DOWN
Mevalonate	HMGR3	GZMUCI1EN_005646	GZMUCI2EN_006092	HMG-CoA reductase	NO	NO	NA
Mevalonate	ERG9	GZMUCI1EN_006451	GZMUCI2EN_007194	bifunctional farnesyl-diphosphate farnesyltransferase/squalene synthase	NO	YES	DOWN
Mevalonate	ERG1_1	GZMUCI1EN_004863	GZMUCI2EN_005005		NO	NO	NA
Mevalonate	ERG1_2	GZMUCI1EN_008420			NO	NO	NA
Mevalonate	CRGA	GZMUCI1EN_011260	GZMUCI2EN_011340	Carotenoid regulatory protein	YES	NO	DOWN
Mevalonate	CRGA	NA	GZMUCI2EN_006883	Carotenoid regulatory protein	NA	NO	NA
Mevalonate	CRGA	NA	GZMUCI2EN_006884		NA	NO	NA
Mevalonate	CRGA	GZMUCI1EN_006785	NA		NO	NA	NA
Mevalonate	CRGA	GZMUCI1EN_006781	NA	Carotenoid regulatory protein	NO	NA	NA
Mevalonate	carG_1	GZMUCI1EN_002639	GZMUCI2EN_003841	Geranylgeranyl pyrophosphate synthetase	NO	NO	NA
Mevalonate	ggs1	GZMUCI1EN_010105	GZMUCI2EN_009431	Geranylgeranyl pyrophosphate synthetase	YES	NO	DOWN
Mevalonate	IPI	GZMUCI1EN_007959	GZMUCI2EN_008554	Isopentenyl-diphosphate delta isomerase	NO	NO	NA
Mevalonate	HmgS	GZMUCI1EN_005324	GZMUCI2EN_004519	3-hydroxy-3-methylglutaryl-CoA synthase	YES	NO	DOWN
Mevalonate	ERG12	GZMUCI1EN_007879	GZMUCI2EN_008469	Mevalonate kinase	NO	YES	DOWN
Mevalonate	ERG8	GZMUCI1EN_008677	GZMUCI2EN_007789	phosphomevalonate kinase	YES	YES	DOWN
Mevalonate	MVD1 (ERG19 in yeast?)	GZMUCI1EN_000251	GZMUCI2EN_003344	diphosphomevalonate decarboxylase	YES	YES	DOWN
Mevalonate	ERG20	GZMUCI1EN_004174	GZMUCI2EN_010767	Farnesyl pyrophosphate synthetase	NO	YES	DOWN
Mevalonate	ERG10_1	GZMUCI1EN_000611	GZMUCI2EN_001288	acetyl-CoA C-acetyltransferase	NO	NO	NA
Mevalonate	ERG10_3	GZMUCI1EN_005078	GZMUCI2EN_004771		YES	YES	DOWN
Mevalonate	ERG10?	GZMUCI1EN_005715	GZMUCI2EN_006192		NO	YES	DOWN
Mevalonate	DGK1	GZMUCI1EN_000104	GZMUCI2EN_003178	Diacylglycerol kinase1 (DGK1)	NO	NO	NA
Mevalonate	ERG7	GZMUCI1EN_007823	GZMUCI2EN_008574		NO	NO	NA
Mevalonate	SUR1	not in mucormycotina	not in mucormycotina		NA	NA	NA
Mevalonate	ZAP1	GZMUCI1EN_010274	GZMUCI2EN_010017	Sur1, zinc finger, possibly lipid gene?	NO	YES	DOWN
Mevalonate	D-9	GZMUCI1EN_003769	GZMUCI2EN_011160	Delta-9-desaturase	YES	NO	UP
Mevalonate	D-9 or OLE1?	GZMUCI1EN_003623	GZMUCI2EN_001996	stearoyl-CoA desaturase, OLE1 desaturase	YES	NO	UP
Mevalonate	D-12	GZMUCI1EN_001417	GZMUCI2EN_000494	Delta-12-desaturase	NO	YES	DOWN
Mevalonate	D-6_1	GZMUCI1EN_010992	GZMUCI2EN_005776	Delta-6-desaturase	NO	YES	DOWN
Mevalonate	D-6_2	GZMUCI1EN_003965	GZMUCI2EN_010972	Delta-6-desaturase	YES	YES	DOWN
Mevalonate	D-6_2	GZMUCI1EN_005787	GZMUCI2EN_006237	Delta-6-desaturase	YES	YES	UP MUCI1, DOWN MUCI2
Mevalonate	D-5	not in mucormycotina	not in mucormycotina	Delta-5-desaturase
Mevalonate	MAW3??	GZMUCI1EN_004687	GZMUCI2EN_005478	MAW3 desaturase; Fatty acid desaturase-domain containing protein, product=sphingolipid delta-4 desaturase	YES	NO	DOWN
Mevalonate	CSG2	not in mucormycotina	not in mucormycotina	Delta-5-desaturase
Mevalonate	ERG26	GZMUCI1EN_007342	GZMUCI2EN_009033	Sterol-4α-carboxylate 3-dehydrogenase; involved in the C-4 demethylation process in ergosterol biosynthesis.	NO	YES	DOWN
Mevalonate	HES1 paralog kes1_1	GZMUCI1EN_009417	GZMUCI2EN_002891	Oxysterol-binding protein homolog; involved in the regulation of sterol biosynthesis.	NO	YES	DOWN
Mevalonate	YSR3 paralog: LCB3	GZMUCI1EN_003461	GZMUCI2EN_002673	Long-chain base-3 kinase; involved in sphingolipid metabolism.	NO	NO	NS
Mevalonate	ERG28	GZMUCI1EN_000033	GZMUCI2EN_003109	Protein involved in the late steps of ergosterol biosynthesis, possibly acting as a scaffold protein.	NO	NO	NS
Mevalonate	YSR3	GZMUCI1EN_003461	GZMUCI2EN_002673	DHS-1-P phosphatase, Sphingolipid biosynthesis protein; involved in the synthesis of sphingolipids.
mevalonate	wc	GZMUCI1EN_008484	GZMUCI2EN_007658	whitte collar protein	YES	NO	UP
mevalonate	wc2_2	GZMUCI1EN_008710	GZMUCI2EN_007753	whitte collar protein	YES	NO	DOWN
mevalonate	wc	GZMUCI1EN_007182	GZMUCI2EN_009226	whitte collar protein	YES	NO	DOWN
mevalonate	wc2_1	GZMUCI1EN_001126	GZMUCI2EN_000199	whitte collar protein	NO	YES	UP
pentose phosphate pathway (PPP)	G6PDH / ZWF1_2	GZMUCI1EN_007408	GZMUCI2EN_008655	Glucose-6-phosphate 1-dehydrogenase	NO	YES	DOWN
pentose phosphate pathway (PPP)	G6PDH / ZWF1_3	GZMUCI1EN_011608	GZMUCI2EN_011650	Glucose-6-phosphate 1-dehydrogenase	YES	YES	UP MUCI1, DOWN MUCI2
pentose phosphate pathway (PPP)	G6PDH / ZWF1_1	GZMUCI1EN_004253	GZMUCI2EN_010687	Glucose-6-phosphate 1-dehydrogenase	YES	NO	UP
sterol response element binding protein (SREBP) pathway	sre1	GZMUCI1EN_003349	GZMUCI2EN_002297	ELO3 / YLR372W fatty acid elongation	NO	NO	NA
sterol response element binding protein (SREBP) pathway	sre1	GZMUCI1EN_004432	GZMUCI2EN_005220	ELO3 / YLR372W fatty acid elongation	NO	NO	NA
sterol response element binding protein (SREBP) pathway	sre1	GZMUCI1EN_007774	GZMUCI2EN_008624	ELO3 / YLR372W fatty acid elongation	NO	YES	UP
sterol response element binding protein (SREBP) pathway	sre1	GZMUCI1EN_010080	GZMUCI2EN_009456	ELO3 / YLR372W fatty acid elongation	NO	YES	DOWN
TAG	GPD1_1	GZMUCI1EN_001080	GZMUCI2EN_000815	GPD1 (Glycerol-3-Phosphate Dehydrogenase)	NO	YES	DOWN
TAG	GPD1_2	GZMUCI1EN_004098	GZMUCI2EN_010843	GPD1 (Glycerol-3-Phosphate Dehydrogenase)	NO	NO	NA
TAG	GPD1_3	GZMUCI1EN_004099	GZMUCI2EN_010844	GPD1 (Glycerol-3-Phosphate Dehydrogenase)	NO	YES	DOWN
TAG	GPD1_4	GZMUCI1EN_005165	GZMUCI2EN_004699	GPD1 (Glycerol-3-Phosphate Dehydrogenase)	YES	YES	UP
TAG	SCT1_1	GZMUCI1EN_000025	GZMUCI2EN_003101	GPAT (Glycerol-3-Phosphate Acyltransferase):	NO	NO	NA
TAG	SCT1_2	GZMUCI1EN_002123	GZMUCI2EN_001521	GPAT (Glycerol-3-Phosphate Acyltransferase):	NO	YES	UP
TAG	SCT1_3	GZMUCI1EN_003481	GZMUCI2EN_002658	GPAT (Glycerol-3-Phosphate Acyltransferase):	NO	NO	NA
TAG	SCT1_5	GZMUCI1EN_004623	GZMUCI2EN_005322	GPAT (Glycerol-3-Phosphate Acyltransferase):	YES	NO	UP
TAG	SCT1_7	GZMUCI1EN_008307	GZMUCI2EN_008003	GPAT (Glycerol-3-Phosphate Acyltransferase):	NO	NO	NA
TAG	SLC1_4	GZMUCI1EN_003826	GZMUCI2EN_011099	AGPAT (1-Acylglycerol-3-Phosphate O-Acyltransferase):	NO	NO	NA
TAG	SLC1_2	GZMUCI1EN_010076	GZMUCI2EN_009459	AGPAT (1-Acylglycerol-3-Phosphate O-Acyltransferase):	NO	YES	DOWN
TAG	vps66	GZMUCI1EN_010187	GZMUCI2EN_009345	LPAAT (Lysophosphatidic Acid Acyltransferase): Encodes an enzyme that further catalyzes the acylation of lysophosphatidic acid to form phosphatidic acid.	NO	NO	NA
TAG	PAH1 or YMR165C	GZMUCI1EN_008880	GZMUCI2EN_000026	PAP (Phosphatidic Acid Phosphatase): Responsible for converting phosphatidic acid to diacylglycerol (DAG).	NO	NO	NA
TAG	PAH1 or YMR165C	GZMUCI1EN_003975	GZMUCI2EN_010961	PAP (Phosphatidic Acid Phosphatase): Responsible for converting phosphatidic acid to diacylglycerol (DAG).	NO	NO	NA
TAG	DGA1_1	GZMUCI1EN_004313	GZMUCI2EN_010633	DGAT (Diacylglycerol O-Acyltransferase): Catalyzes the final step in TAG biosynthesis, converting DAG to TAG by adding a third fatty acid.	YES	YES	UP MucCirc1, DOWN Muccirc2
TAG	DGA1_4	GZMUCI1EN_010742	GZMUCI2EN_010345	DGAT (Diacylglycerol O-Acyltransferase): Catalyzes the final step in TAG biosynthesis, converting DAG to TAG by adding a third fatty acid.	NO	NO	NA
TAG	GK - GUT1_1?	GZMUCI1EN_002769	GZMUCI2EN_004097	Glycerol Kinase	NO	NO	NA
TAG	G3PP - GPP2	NA	NA	Glycerol-3-Phosphate Phosphatase	NA	NA	NA
TAG	GPP1_1	GZMUCI1EN_001429	GZMUCI2EN_000507	DL-glycerol-3-phosphate phosphatase	YES	YES	UP MucCirc1, down Muccirc2
TAG	GPP1_2	GZMUCI1EN_003273	GZMUCI2EN_002369	DL-glycerol-3-phosphate phosphatase	NO	NO	NA
TAG	LPP1	not in mucormycotina	not in mucormycotina	Lipid Phosphate Phosphatase	NA	NO	NA
virulence	ygl05	GZMUCI1EN_001065	GZMUCI2EN_000832		NO	YES	DOWN
virulence	ygl05	GZMUCI1EN_008518	GZMUCI2EN_007692		YES	NO	DOWN
